# Supplementary material for: Overcoming Resistance to Immune Checkpoint Inhibitor Therapy Using Calreticulin-Inducing Nanoparticle
Source: Pharmaceutics. 2023 Jun 9;15(6):1693. doi: 10.3390/pharmaceutics15061693 (PMC10302072; doi:10.3390/pharmaceutics15061693)
Supplement: Supplementary file 1 [file pharmaceutics-15-01693-s001.zip]

Archive with 1 entries (1 files):
- pharmaceutics-2318808-supplementary.pdf
